# Supplementary material for: A genome-wide association study identifies candidate loci associated to syringomyelia secondary to Chiari-like malformation in Cavalier King Charles Spaniels
Source: BMC Genet. 2018 Mar 22;19:16. doi: 10.1186/s12863-018-0605-z (PMC5865342; doi:10.1186/s12863-018-0605-z)
Supplement: Supplementary file 1 — Table S1. Characteristics and measurements of 96 CKCS of the cohort. This table includes the gender, age, clinical status and all MRI cranial measurements taken on the 96 CKCS dogs included in this study. (XLSX 41 kb) [file 12863_2018_605_MOESM1_ESM.xlsx]

## Sheet: 96 samples
Table S1: Characteristics and measurements of 96 CKCS of the cohort
ID	gender	age	age code	SM	STD size	vd	f-diam	ab	bc	cd	bd	ae	id	ac	ai	cj	fh	fg	bk	L1 (hae)	L2 (fac)	L3 (dib)	L4 (fae)	L5 (aeb)	L6(dba)	L7(bdi)	L8 (ebd)	L9 (jcb)	L10 (afg)	L11(ebk)	f-d/cd	f-d/bc	L4+L7
5058	M	6.56164	a	1	0	1	47.52	16.61	19.65	13.02	31.06	35.38	32.52	29.8	29.95	12.32	25.19	23.89	12.3	120.24	62.05	72.62	41.48	27.3	94.93	22.11	1.44	33.51	59.43	42.87	3.64977	2.41832	63.59
5729	M	12.0466	a	2	3	2	46.84	15.95	17.6	13.38	28.87	34.67	28.66	29.34	27.81	12.82	29.07	22.2	12.19	120.41	70.43	79.23	41.73	27.53	102.03	24.04	9.32	37.54	43.16	45.66	3.50075	2.66136	65.77
6221	F	8.73151	a	1	0	2	45.3	12.79	18.71	14.13	29.91	34.18	30.99	28.24	27.73	11.82	25.52		12.07	119.84	69.19	73.55	41.32	22.05	101.61	28.01	4.96	35.03		43.55	3.20594	2.42117	69.33
7939	M	6.28767	a	1	0	1	47.67	16.11	18.63	16.48	30.8	34.95	33.55	30.96	33.88	13.06	30.76	22.34	11.58	115.18	76.77	66.48	42.38	26.07	98.26	32.57	8.99	37.6	49.86	44.27	2.8926	2.55878	74.95
7941	F	3.34795	c	2	3	2	48.11	13.04	16.59	14.43	27.87	32.64	27.54	27.27	26.4	10.53	27.23	21.69	9.79	120.22	77.17	80.09	45.82	23.21	109.03	27.81	9.57	36.93	53.97	40.7	3.33403	2.89994	73.63
7942	M	2.99178	c	2	6	2	48.36	15.97	18.1	12.62	29.31	35.55	28.3	29.27	26.25	12.55	26.71		10.43	123.78	66.78	86.38	41.95	26.33	105.61	18.89	7.57	31.63		48.24	3.83201	2.67182	60.84
8550	F	3.21918	c	2	4	2	44.96	15.72	15.85	14.72	28.46	33.97	28.19	26.72	25.46	10.41	23.85		9.83	122.29	68.26	80.57	42.16	26.63	101.85	20.77	3.73	38.34		51.95	3.05435	2.83659	62.93
8991	M	2.58904	c	2	6	2	46.65	14.71	19.31	11.21	30.52	34.09	30.4	28.96	24.27	13.32	27.59	22.84	10.23	116.36	65.35	84.86	43.32	24.79	101.97	18.79	8.63	35.09	55.52	43.15	4.16146	2.41585	62.11
9194	M	12.2438	a	1	1	1	50.69	14.79	19.43	15.99	32.43	36.71	32.11	31.38	29.56	12.18	28.92		15.08	100.06	70.82	78.15	43.54	22.97	107.43	27	6.99	47.86		47.6	3.17011	2.60885	70.54
9224	F	2.33425	c	2	2	1	45.3	14.83	18.37	15.17	29.2	32.88	31.59	29.44	31.92	12.19	28.2		11.23	114.77	76.73	65.35	43.35	27.09	99.21	31.38	10.67	35.13		50.18	2.98616	2.46598	74.73
9297	M	8.04932	a	1	2	1	45.73	15.99	19.06	15.76	29.8	34.48	32.7	31.41	34.48	12.57	25.41		11.21	116.06	72.15	63.78	41.89	27.53	98.4	34.27	6.24	48.49		50.56	2.90165	2.39927	76.16
9678	F	3	c	2	3	1	46.52	18.39	17.05	15.03	29.82	35.51	30.87	30.26	29.92	11.86	26.01	22.84	11.07	120.71	69.01	74.91	39.59	30.44	97.9	22.34	7.37	38.23	55.48	51.55	3.09514	2.72845	61.93
9679	F	5	a	1	0	3	45.78	15.69	17.45	13.84	28.06	32.58	30.51	28.76	31.22	12.67	28.38	20.98	13.84	118.41	72.44	65.69	44.6	29.8	95.09	29.43	6.35	45.63	56.6	59.57	3.3078	2.6235	74.03
9683	F	7.28219	a	2	6	2	50.92	17.03	17.95	17.42	33.77	39.13	33.38	30.33	27.28	11.49	29.63		10.54	119.32	68.62	85.52	39.99	25.94	102.35	16.98	7.9	39.46		43.92	2.92308	2.83677	56.97
10021	F	8.96986	a	1	0	1	47.75	17.51	18.18	14.51	28.75	34.56	30	31.43	32.77	12.3	29.09	23.94	9.9	126.12	69.28	69.86	42.93	30.1	99.93	30.02	5.47	40.12	43.58	48.88	3.29083	2.62651	72.95
10071	M	6.12877	a	1	1	1	49.47	16.03	19.51	14.47	31.51	36.65	31.58	31.17	31.04	12.32	28.39		9.51	120.39	68.08	73.67	42.93	25.51	100.88	27	5.19	40.7		30.98	3.4188	2.53562	69.93
10215	F	1.27397	c	2	6	2	44.88	15.41	18.39	14.76	31.76	35.4	31.65	28.28	26.18	12.77	26.04	20.54	10.43	114.84	67.12	78.45	38.59	26.64	96.69	18.16	8.17	30.57	47.91	42.96	3.04065	2.44046	56.75
10222	M	7.53699	a	2	4	2	48.61	14.45	18.33	13.32	30.69	35.72	30.15	28.11	23.27	13.37	25.46	23.99	12.77	117.77	68.51	84.78	42.94	23.36	102.34	16.66	8.46	38.71	50.43	40.87	3.6494	2.65194	59.6
10250	M	8.25479	a	2	2	3	49.25	13.3	19.4	18.72	31.24	34.76	33.2	30.13	32.95	12.81	28.78	22.36	10.9	116.55	79.85	67.3	44.91	22.73	102.05	35.34	5.44	32.53	53.35	47.57	2.63088	2.53866	80.25
10255	F	5	a	1	0	0	45.94	13.93	17.75	13.2	29.48	34.73	29.01	27.75	25.95	10.37	26.19	24.25	11.49	121.48	67.28	81.37	41.36	23.29	104.62	23.24	6.54	34.25	50.14	41.33	3.4803	2.58817	64.6
10256	M	3.03562	c	2	6	3	46.57	15.26	17.55	13.84	30.86	35.85	29.93	27.68	22.73	12.86	25.27	25.65	11.82	120.36	64.14	88.5	40.57	24.61	103.49	14.75	7.38	46.6	52.02	44.43	3.36488	2.65356	55.32
10258	M	5	a	1	1	0	46.55	14.09	17.34	14.43	29.6	35.86	28.27	28.45	25.48	11.47	24.54	26.54	11.43	123.67	65.62	86.29	39.38	22.65	108.79	22.3	7.01	43.33	48.77	42.73	3.22592	2.68454	61.68
10271	F	6.08219	a	1	1	1	44.61	15.52	17.18	13.16	28.86	34.59	29.06	27.76	25.4	10.98	27.35	23.21	11.13	112.22	71.76	80.45	39.69	26.04	100.92	20.2	13.33	43.9	54.2	38.71	3.38982	2.59662	59.89
10429	F	2.5	c	2	0	0	47.69	13.53	18.6	15.53	30.16	35.02	30.68	29.76	29.86	10.83	25.88	21.5	12.96	123.23	69.54	74.69	42.92	22.51	104.64	31.24	3.18	42.51	53.44	48.14	3.07083	2.56398	74.16
10450	F	7.50685	a	1	0	3	48.83	16.8	17.23	13.55	29.23	34.75	29.34	29.28	28.03	13.27	28.42	22.04	11.55	120.6	72.24	79.62	44.64	28.55	100.52	22.1	9.28	38.46	52.19	54	3.60369	2.83401	66.74
10451	M	6.1	a	1	1	0	45.14	16.61	17.79	13.7	25.9	31.74	31.15	31.56	37.09	12.09	25.21	20.19	10.86	126.05	72.51	56.42	45.53	31.74	98.8	41.34	3.45	34.72	48.43	48.66	3.29489	2.53738	86.87
10486	F	5.38904	a	1	0	2	45.16	14.1	18.7	14.49	31.04	33.95	31.95	28.47	28.28	11.42	26.83		13.32	113.73	71.85	72.79	41.27	25.17	99.44	24.91	8.94	47.85		46.09	3.11663	2.41497	66.18
10491	M	6.01096	a	2	2	2	46.34	13.48	16.65	16.49	28.55	34.16	29.37	27.69	28.6	11.58	25.06	26.74	10.48	125.67	69.58	72.67	43.2	23.29	101.11	28.89	0	42.72	54.09	51.06	2.81019	2.78318	72.09
10497	F	6.5726	a	1	0	2	44.17	14.69	16.79	12.7	27.67	32.44	29.22	27.36	26.52	12.5	24.89		11.01	119.99	69.54	74.89	42.56	27.16	98.97	23.81	7.06	43.35		48.16	3.47795	2.63073	66.37
10499	M	8.06301	a	1	1	1	46.22	14.56	19.93	13.13	30	34.3	31.61	30.33	31.65	12.87	27.76	21.5	11.99	119.82	68.01	67.36	42.78	25.35	100.75	31.39	5.43	37.98	57.28	47.29	3.52018	2.31912	74.17
10539	M	5	a	1	0	1	48.08	13.85	17.77	16.04	29.5	33.07	30.12	28.83	30.15	11.15	29.55		12.73	118.92	79.52	71.34	46.28	24.66	102.01	31.42	8.39	47.03		55.61	2.99751	2.70568	77.7
10544	F	3.51507	c	2	3	1	47.08	15.05	17.71	13.67	29.33	35.05	29.22	28.91	27.5	11.76	27.13		11.19	114.12	72.83	77.95	42.33	25.25	102.81	25.79	10.92	28.46		45.65	3.44404	2.65839	68.12
10707	M	2.52603	c	2	4	2	48.22	15.12	20.3	12.8	31.58	37.51	29.67	30.9	27.14	12.28	26.37	26.69	12.91	120.77	62.34	89.5	39.42	23.36	108.87	19.72	9.46	58.91	51.54	38.18	3.76719	2.37537	59.14
10743	M	2.54247	c	2	4	2	47.6	12.88	19.46	14.74	32.55	36.27	29.77	28.99	24.77	10.61	26.7	24.86	13.17	125.1	66.01	90.4	41.2	19.99	111.01	21.06	7.79	42.3	55.25	41.74	3.22931	2.44604	62.26
10744	M	2.54247	c	2	5	2	44.06	12.06	18.5	14.14	30.26	34.39	29.66	27.39	25.05	10.05	22.8	23.31	11.31	122.34	63.85	81.86	39.93	20.07	104.63	24.37	3.35	39.25	49.1	40.66	3.11598	2.38162	64.3
10763	M	6.5	a	1	0	1	48.68	14.47	18.36	12.74	30.45	35.59	29.51	27.65	22.6	12.23	26.19	24.46	12.7	123.78	62.28	88.24	43.62	23.49	104.01	15.09	3.6	43.2	53.39	41.19	3.82104	2.65142	58.71
10772	F	1.6	c	2	3	2	46.4	16.74	16.83	15.84	31.13	34.7	32.21	27.67	26.97	11.54	26.5	22.73	10.46	118.09	70.33	74.11	42.14	28.84	94.57	19.25	4.76	33.47	48.27	50.46	2.92929	2.75698	61.39
10773	M	3	c	1	0	3	47.66	16.15	18.68	13.36	30.29	34.63	31.37	28.68	27.76	12.55	27.27	23.96	11.49	119.64	67.82	73.78	44.84	27.99	96.91	21.38	4.54	44.92	55.28	49.79	3.56737	2.55139	66.22
10823	F	5	a	1	~1	1	46.52	13.37	20.13	10.52	29.05	33.01	28.83	29.15	26.84	14.12	29.21	21.68	14.49	116.62	70.12	76.35	45.78	23.44	103.64	27.13	10.91	51.1	55.5	46.14	4.42205	2.31098	72.91
10837	M	9.78082	a	1	1	1	47.37	16.16	17.49	16.28	31.57	34.18	32.16	28.63	27.28	11.88	28.77	22.28	14.11	117.65	74.25	76.27	43.77	27.8	98.6	19.36	9.12	50.41	53.3	51.92	2.90971	2.7084	63.13
10859	F	5.4	a	1	0	0	45.71	15.59	17.74	15.96	31.18	34.44	32.51	29.16	30.43	12.35	26.17		13.69	118.37	72.05	70.44	41.18	25.8	98.6	26.82	6.92	46.16		50.98	2.86404	2.57666	68
10860	F	3.31781	c	2	3	2	49.22	16.97	19.26	18.25	32.67	34.67	37	31.53	35.94	12.05	30.18	22.1	11.41	114.62	78.08	60.17	45.21	29.74	90.38	30.57	5.53	43.62	55.72	49.61	2.69699	2.55556	75.78
10861	F	3.26301	c	2	2	1	44.08	15.95	17.49	14.74	30.94	33.84	33.08	27.26	32.18	11.57	27.45		12	106.66	72.46	71	40.96	27.45	90.81	19.67	9.88	50.36		42.58	2.9905	2.5203	60.63
10863	F	4.69041	c	2	3	1	44.81	14.99	13.23	16.31	26.56	29.87	31.27	26.98	31.53	12.24	27.98		10.72	118.06	77.18	58.04	48.8	31.15	90.3	32.26	4.18	38.22		58.26	2.74739	3.387	81.06
10886	F	5	a	1	0	1	46.51	15.81	17.84	13.92	29.06	32.89	29.81	29.64	29.11	12.28	27.89	22.05	10.7	118.73	73.63	72.2	44.19	28.49	103.21	26.28	10.75	50.62	50.97	52.79	3.34124	2.60706	70.47
10979	M	4.07397	c	2	3	2	46.93	17.53	17.06	13.87	28.95	35.43	29.49	30.2	29.78	10.86	25.45		12.49	126.08	65.44	75.88	41.4	29.45	100.53	24.59	2.36	46.23		46.2	3.38356	2.75088	65.99
11030	M	2.25753	c	2	5	2	49.54	16.97	18.55	15.46	32.24	36.78	32.34	30.33	28.71	11.37	29.35	23.34	14.01	119.45	69.91	78.83	42.74	27.47	99.6	20.91	7.36	56.4	50.94	44.28	3.2044	2.67062	63.65
11033	F	7.33973	a	2	4	2	47.17	14.42	17.54	14.01	29.65	35.28	28.56	27.87	25.1	12.86	27.98	24.01	11.28	121.49	70.95	83.68	41.6	23.23	106.95	21.4	9.48	40.76	46.34	34.55	3.36688	2.68928	63
11035	F	2.24658	c	2	6	2	47.78	15.16	17.32	16.37	32.52	39.85	32.1	28.99	25.25	10.57	21.98	25.09	11.6	124.01	57.15	83.02	34.12	24.03	99.3	18.39	0.39	37.06	48.77	45.47	2.91875	2.75866	52.51
11144	F	5.2137	a	2	2	1	41.87	16.21	13.75	13.17	22.88	28.88	24.55	27.11	29.32	10.27	24.48		10.27	129.18	73.96	67.5	46.84	33.4	100.04	31.9	4.58	50.31		58.29	3.1792	3.04509	78.74
11277	M	5.07123	a	1	1	1	46.7	13.39	18.89	13.77	30.56	32.84	30.58	27.87	25.02	12.21	26.22	25.89	12.1	118.21	68.9	82.89	45.03	23.98	102.37	21.98	6.82	39.23	52.34	47.17	3.39143	2.47221	67.01
11281	M	6.43836	a	1	0	1	45.51	12.48	19.13	14.23	30.83	33.03	30.75	28.36	27.14	10.69	27.25	23.69	14.3	118.27	71.07	75.65	44.03	22.42	104.35	27.48	6.84	46.84	49.39	46.27	3.19817	2.37899	71.51
11284	F	5.99452	a	2	2	2	49.78	15.66	19.69	12.9	31.44	36.43	30.27	31.14	28.09	13.83	28.22		15.34	119.83	68.59	84.56	42.19	25.77	106.96	22.86	11.49	47.44		45.85	3.85891	2.52819	65.05
11325	M	6	a	1	0	1	48.44	17.03	17.05	16.63	32.43	37.2	31.79	29.12	25.72	11.85	25.48		10.65	121.14	67.19	84.41	39.91	26.75	101.05	16.05	5.55	42.7		42.86	2.91281	2.84106	55.96
11328	F	8.31781	a	1	0	1	45.03	14.48	16.56	14.54	29.37	32.82	28.95	27.01	25.69	11.14	27.92	22.14	9.34	119.16	74.59	77.87	43.79	26.7	100.6	22.13	9.93	36.7	52.66	42.6	3.09697	2.7192	65.92
11425	F	2.5	C	1	1	0	46.63	16	18.38	13.39	29.41	35.4	28.8	30.47	28.43	12.72	26.32	23.26	12.39	123.32	66.05	82.03	40.65	26.57	105.24	24.1	7.87	37.77	45.78	49.41	3.48245	2.537	64.75
11455	F	2.56438	c	2	3	2	48.92	10.86	19.74	11.36	28.49	31.31	27.34	27.89	26.35	12.77	27.62		13.59	127.21	68.5	77.23	49.65	18.86	111	32.45	1.84	39.66		57.46	4.30634	2.47822	82.1
11496	F	4	c	2	3	2	47.57	13.79	18.48	14.25	29.89	34.63	31	28.42	28.29	13.63	26.68		13.01	120.24	67.87	72.97	43.02	23.28	100	27.15	3.04	38.18		54.84	3.33825	2.57413	70.17
11518	M	0.810959	c	2	5	3	49.41	14.34	17.89	10.2	25.84	32.05	27.44	28.19	29.31	11.73	28.35		11.64	125.36	67.17	69.66	25.75	25.29	100.23	32.52	0	30.57		47.74	4.84412	2.76188	58.27
11533	F	2.5589	c	2	3	2	47.64	13..23	17.96	14.69	31.15	34.92	31.22	26.63	23.61	11.23	27.09	25.16	13.23	116.25	68.16	80.59	43.09	22.28	99.89	19.47	4.08	51.94	54.69	46.79	3.24302	2.65256	62.56
11534	F	2.55342	c	2	3	2	49.86	13.98	18.98	14.11	31.96	37.43	30.75	28.22	21.75	12.72	27.36	23.81	12.6	123.32	62.9	91.52	42.29	21.65	106.15	13.5	5.76	65.99	46.53	41.88	3.53366	2.62698	55.79
11535	F	2.55342	c	2	2	2	49.92	15.16	19.25	13.71	31.13	36.48	30.38	29.98	27.35	12.01	28.51	23.53	13.34	120.3	68.94	82.22	43.55	24.32	105.79	22.18	7.65	36.94	47.19	46.44	3.64114	2.59325	65.73
11648	M	5	a	1	0	0	47.48	19.18	18.95	16.46	30.27	33.64	36.75	32.34	39.59	12.88	31.85	22.81	11.23	116.49	76.31	55.76	44.92	34.13	89.5	33.13	6.3	36.41	64.95	53.5	2.88457	2.50554	78.05
11649	M	5	a	1	0	0	45.16	15.21	17.77	14.58	29.74	34.97	30.65	28.67	28.64	10.93	24.71	23.48	11.45	121.2	65.21	73.89	39.33	25.59	98.52	25.81	2.97	45.13	47.31	43.37	3.09739	2.54136	65.14
11657	M	7.3589	a	1	0	1	45.89	12.77	18.91	16.91	29.09	33	31.09	29.99	33.12	13.39	26.18	20.86	13.39	119.94	74.6	64.61	42.82	23.83	101.45	37.89	4.11	50.97	59.42	59.16	2.71378	2.42676	80.71
11668	M	2	c	2	3	2	50.91	16.22	16.78	12.96	29.51	35.24	29.14	27.05	21.14	12.68	28.37	25.31	10.94	113.45	74.59	90.44	44.68	26.82	102.07	10.58	14.16	42.28	56.42	43.93	3.92824	3.03397	55.26
11677	F	5	a	1	0	0	45.55	13.83	20.91	14	31.95	35.48	33.11	31.63	32.74	12.43	28.12	21.36	14.14	116.65	67.89	68.93	39.86	22.62	101.16	33.41	8.03	32.49	52.92	43.67	3.25357	2.17838	73.27
11784	F	4.2411	c	2	7	2	47.99	18.83	15.61	14.24	29.17	35.71	28.56	28.42	23.77	11.86	28.19	24.61	11.7	119.7	69.36	91.48	43.18	32.09	101.25	9.87	11.08	45.42	50.51	53.02	3.37008	3.07431	53.05
11786	F	6.30959	a	2	4	3	47.01	14.63	18.56	12.57	29.87	33.2	29.67	28.28	25.61	10.76	29.56	24.99	10.02	118.33	72.03	80.68	45.38	26.51	100.71	21.44	8.5	33.05	49.96	37.27	3.73986	2.53287	66.82
11801	F	3	c	2	2	1	43.16	15.09	17.25	14.25	28.75	32.82	31.92	27.07	29.28	12.17	24	19.67	13.31	118.14	67.51	65.58	41.64	26.61	94.45	27.54	1	51.21	58.23	51.29	3.02877	2.50203	69.18
11805	F	8.05479	a	1	0	0	47.17	15.27	20.79	11.54	28.62	35.13	31.67	31.32	31.05	13.14	24.94	22.57	12.49	126.44	60.59	65.34	41.95	25.34	100.05	36.28	0.81	34.97	47.93	43.73	4.08752	2.26888	78.23
11830	F	8.40274	a	1	0	2	44.85	16.25	17.43	12.62	27.63	32.13	29.7	29.01	30.56	11.89	27.83		13.11	117.19	74.63	66.98	45.1	30.98	117.19	28.55	8.27	47.05		50.07	3.55388	2.57315	73.65
11960	F	6	a	1	1	2	46.51	15.98	17.05	14.36	30.29	33.51	30.6	27.76	26.18	11.23	27.99		11.28	116.5	72.97	77.98	43.87	28.63	97.61	18.8	9.42	34.71		55.5	3.23886	2.72786	62.67
11997	M	5.99452	a	1	0	1	46.27	14.86	19.14	16.05	30.88	34.55	33.26	30.45	32.48	10.66	28.1	21.27	15.86	116.64	73.52	66.69	42.67	25.1	100.4	32.07	7.06	53.5	53.84	54.67	2.88287	2.41745	74.74
12077	M	8.46849	a	1	1	2	50.46	13.55	19.21	15.65	31.61	36.53	30.08	29.81	28.08	12.16	28.38	23.17	14.15	123.98	71.41	80.85	43.29	20.95	107.94	28.08	5.19	46.07	49.65	54.03	3.22428	2.62676	71.37
12092	F	7.15068	a	1	2	1	52.67	16.37	17.27	13.81	30.54	38.14	28.99	29.95	24.84	12.63	28.79	23.97	8.11	123.08	69.4	91.84	44.03	25.24	107.73	16.48	9.11	26.94	46.18	43.52	3.8139	3.0498	60.51
12104	F	11.9918	a	1	1	1	47.89	17.22	15.81	14.89	29.49	36.82	28.66	28.66	25.12	11.87	27.45	23.1	8.14	125.49	66.47	88.1	39.41	28.15	103.88	15.38	6.87	28.88	53.01	44.89	3.21625	3.0291	54.79
12384	M	5	a	1	0	1	44.65	16.41	18.69	12.43	28.93	34.02	30.41	30.27	32.14	13.1	27.02	23.3	13.4	119.06	68.17	68.04	40.72	28.83	97.96	30.48	8.59	41.74	55.4	50.62	3.59212	2.38898	71.2
12405	F	5.87397	a	1	0	1	44.34	15.95	18.8	12.66	30.3	35.72	30.46	28.29	25.12	12.15	21.62	26.19	13.04	123.15	54.78	82.14	37.14	26.29	99.7	17.37	1.35	43.99	52.46	39.42	3.50237	2.35851	54.51
12602	M	6.7	a	1	0	1	47.69	16.44	21.83	12.74	30.57	36.08	34.47	33.66	37.12	14.14	28.44	24.78	11.7	114.33	71.53	62.75	40.49	26.72	99.29	37.18	12.29	37.2	58.52	32.9	3.74333	2.18461	77.67
12611	F	6	a	1	1	3	50.61	16.89	18.51	14.97	30.48	36.97	31.23	30.8	30.39	11.99	27.68	23.18	10.87	124.14	67.97	75.71	44.28	26.24	100.85	25.46	4.29	41.24	52.13	45.57	3.38076	2.7342	69.74
12682	F	3	c	2	4	2	46.05	13.61	17.1	13.1	29.28	33.74	28.76	25.78	21.76	10.48	26.51	21.97	12.28	115.7	69.86	84.59	43.55	23.94	101.65	16.29	8.67	45.82	49.73	39.72	3.51527	2.69298	59.84
12749	M	5.67397	a	1	0	1	49.1	16.37	20.01	12.73	30.17	35.74	31.15	31.83	31.89	12.61	28.48		15.02	121.07	69.69	72.73	43.59	27.51	102.33	29.35	9.24	48.87		28.48	3.85703	2.45377	72.94
12760	F	12	a	1	2	1	47.5	15.19	18.56	13.76	31.17	34.4	31.62	27.15	24.53	11.35	29.09	22.75	14.62	109.18	74.3	79.22	43.73	25.99	94.75	16.93	12.21	52.35	55.89	38.3	3.45203	2.55927	60.66
12762	M	7.23836	a	1	2	0	48.62	14.57	20.18	13.29	32.11	36.72	31.02	31.33	28.55	12.83	27.83	24.21	13.54	122.05	65.1	82.24	41.3	22.62	107.11	25.56	9.04	40.85	54.59	45.45	3.65839	2.40932	66.86
12790	M	9.20548	a	1	1	2	46.6	15.92	19.4	16.24	31.77	36.59	32.52	31.42	31.44	12.01	25.83	22.51	12.48	119.14	67.85	73.27	39.17	25.61	100.73	27.44	6.14	47.6	52.73	44.28	2.86946	2.40206	66.61
12791	M	8.28219	a	1	1	1	43.74	16.23	16.8	14.14	28.8	32.88	29.28	29.25	28.65	11.23	27.1	20.07	12.25	117.4	72.52	76.31	41.63	29.49	100.21	24.91	10.97	46.09	58.47	50.17	3.09335	2.60357	66.54
12800	F	10	a	1	0	0	43.76	13.11	17.7	14.95	28.73	31.23	30.7	27.59	29.15	10.96	27.39	21.01	13.12	115.02	76.65	68.46	44.54	24.91	99.7	30.22	8.41	45.31	58.1	57.16	2.92709	2.47232	74.76
12805	F	6	a	2	5	3	51.12	16.84	18.58	13.6	30.83	37.04	30.11	29.82	26.93	12.6	26.66		11.26	127.87	61.79	82.28	44	25.91	101.14	19.15	0.01	33.51		45.3	3.75882	2.75135	63.15
12822	F	5.0137	a	1	0	0	47.16	16.38	17.1	14.5	28.71	33.61	29.55	29.19	29.56	11.45	28.9	20.71	9.89	119.29	74.68	73.82	45.17	29.08	98.96	26.03	7.31	39.36	52.47	55.38	3.25241	2.75789	71.2
12831	F	2.5	c	2	3.6	2	46.48	16.52	18.45	11.53	28.85	34.79	28.84	28.85	28.28	13.92	26.11	23.37	10.61	120.06	65.52	84.37	42.54	28.39	101.43	17.51	10.25	43.05	59.29	46.39	4.03122	2.51924	60.05
12863	F	7.7	a	1	1	2	44.93	12.86	16.92	14.12	29.75	32.67	28.53	26.24	22.33	10.54	27.81	24.86	10.54	117.77	72.64	87.95	44.03	23.03	106.75	18.75	10.65	56.44	59.29	49.14	3.18201	2.65544	62.78
12865	F	8.9	a	1	0	1	44.48	17.55	15.73	14.11	28.3	33.8	28.15	28.77	27.17	11.16	25.87	26.06	10.31	124.03	67.1	80.82	40.76	30.91	101.17	20.16	7.53	38.89	53.2	53.6	3.15237	2.82772	60.92
12866	F	5	a	1	0	1	45.28	14.69	16.3	14.29	29.08	34.16	28.12	27.52	24.43	11.04	25.44	22.81	9.07	124.37	66.87	84.9	41.32	25.74	107.4	18.78	6.17	31.18	56.52	50.4	3.16865	2.77791	60.1
12867	F	5	a	1	0	0	42.87	15.18	16.79	16.7	28.41	32.67	30.03	29.23	31.11	10.4	25.56	21.74	10.99	117.29	78.02	69.61	40.96	27.53	99.78	31.17	10.62	30.08	57.68	48.33	2.56707	2.55331	72.13
12885	F	5	a	1	0	0	47.44	16.39	17.8	15.87	30.57	33.38	32.34	30.14	31.13	13.08	29.68	22.77	9.72	118.64	75.59	69.59	45.06	29.37	97.18	27.56	9.25	48.83	50.66	50.87	2.98929	2.66517	72.62
mean		5.89928					46.9752	15.2828	18.0914	14.2686	29.9402	34.6161	30.5325	29.1048	28.2914	12.0046	27.0993	23,2	11.8878	119.575	69.7697	76.4208	42.4451	26.0422	101.375	24.5894	6.92781	41.8021	53,8	46.8999	3.33199	2.60909	67.0345
standard deviation		2.5627					2.04213	1.5151	1.37728	1.56368	1.62793	1.80984	1.89584	1.54162	3.55155	0.951907	1.79661	1.7	1.57938	4.46028	4.62973	8.34592	2.88597	2.95651	4.53685	6.38788	3.15797	7.30539	4.2	6.0568	0.404118	0.198231	7.40524
																												7.30539
